# Supplementary material for: Effects of Climate Change on Chlorophyll a in the Barents Sea: A Long-Term Assessment
Source: Biology (Basel). 2023 Jan 11;12(1):119. doi: 10.3390/biology12010119 (PMC9856002; doi:10.3390/biology12010119)
Supplement: Supplementary file 1 [file biology-12-00119-s001.zip]

Archive with 1 entries (1 files):
- biology-2138150-supplementary.pdf
